# Supplementary material for: The Selective α1 Antagonist Tamsulosin Alters ECM Distributions and Cellular Metabolic Functions of ARPE 19 Cells in a Concentration-Dependent Manner
Source: Bioengineering (Basel). 2022 Oct 14;9(10):556. doi: 10.3390/bioengineering9100556 (PMC9598783; doi:10.3390/bioengineering9100556)
Supplement: Supplementary file 1 [file bioengineering-09-00556-s001.zip]

Archive with 1 entries (1 files):
- bioengineering-1911117-supplementaty.pdf
